# Supplementary material for: Structural and Functional Analysis of BBA03, Borrelia burgdorferi Competitive Advantage Promoting Outer Surface Lipoprotein
Source: Pathogens. 2020 Oct 9;9(10):826. doi: 10.3390/pathogens9100826 (PMC7650648; doi:10.3390/pathogens9100826)
Supplement: Supplementary file 1 [file pathogens-09-00826-s001.zip]

Archive with 7 entries (6 files):
- FigureS1.tif
- __MACOSX/
- __MACOSX/._FigureS1.tif
- FigureS2.tif
- __MACOSX/._FigureS2.tif
- FigureS3.tif
- __MACOSX/._FigureS3.tif
